# Supplementary material for: A miniature inverted-repeat transposable element, AddIn-MITE, located inside a WD40 gene is conserved in Andropogoneae grasses
Source: PeerJ. 2019 Jan 11;7:e6080. doi: 10.7717/peerj.6080 (PMC6331000; doi:10.7717/peerj.6080)
Supplement: Supplemental Information 1 [file peerj-07-6080-s001.fasta]

>sugarcane_1_16642 TSD Len:2 15
CTCCCTCCATTCCAAATTATAAGACGTTTTGGCTTTTCTAGATACATAGCTTTTGCTATGCACTTAGATATACACTATGTCTAGATACATAGTAAAAGCAATGTATCTAGAAAAGCCAAAACGTCTTATAATTTGGAATGGAGGGAG
>sugarcane_3_10739 TSD Len:3
GGGCTCGTTCGTTTAATGTGGAATGGTTCCCTTGAACTTCAGCTGGAATGATAGGCTTATTTGTATTAACATTGATCAGCTAGAATAGTTCCTAGCCTCAATCCAACCAAAACGAACAAGGCC
>sugarcane_5_2717 TSD Len:3
GGCCTTGTTCGGTTAGTTAGGATTCTGCCAGGAATCATTCCAGCTCATCAATGGTTATACAAATTAGACAAGTAATCTGGCTAGAAATAGTTCCAGTCCACCATTCCCTAGGAACCGAACAGGCCC
>sugarcane_1_2650 TSD Len:4
GTTTTTGAGGCATCGCCTAGGCGTTGAGGCGTACCCAGGCACCGCAGGACGCCACAGGGTTTTAGTTACGCCATATCGCCTAGGCGTCACCTAGAAGGCGCCTAGGCATCCAGGCATACCCCCAGCGCCACAGGACGCCACAACGCCTCAAAAAC
>sugarcane_3_6227 TSD Len:3
GGGCTTGTTTGGATGCCCATGTATCCACCTCAATCCATGTGTGTTGGTGTGGAATTACCCTAACACACATGGATTGAAGTGGATATATAGGCATCCAAACAAGCCC
>sugarcane_1_19766 TSD Len:3
GGCCCCGTTCGGTTTCCTAAGATCCGTTCCCAGACCGACCTGGTACGGAGAATTCCTTCGGTAATTTGTATAACGACTGAAATATTCCGGCCGGAATGGTCCATTCCGAAGAAAACGAACGAGGCC
>sugarcane_2_15424 TSD Len:3 6
GGCCTTGTTTGGATGCGCATGTATTCATCTCAATCCACGTGTGTTGAAGTGGATTGGAGTGGAATTAAACTAAATTCCATTCCATTCCACTCCAACACATGTGGATTGAGGTGGATACACATGCATCCAAACAAGGCC
>sugarcane_1_4411 TSD Len:3
GGCCTTGTTTGGATGTTGTCGGATTCACCTCAATCCACATGTGTTGGGGTGGATTGGGGTGGAATTTAGTTCAAGTTCCACTCCAATCCACCCCAACACATGTGGATTGATGCGAATCCGACTACATCCAAACAAGGCC
