# Supplementary material for: A miniature inverted-repeat transposable element, AddIn-MITE, located inside a WD40 gene is conserved in Andropogoneae grasses
Source: PeerJ. 2019 Jan 11;7:e6080. doi: 10.7717/peerj.6080 (PMC6331000; doi:10.7717/peerj.6080)
Supplement: Supplemental Information 3 [file peerj-07-6080-s003.xlsx]

## Sheet: Table S1
	Table S1 - List of primers used for PCR analysis.
	Gene	Primer name	Sequence (5'-3')
	WD40	WD40	TCTATGCACTTAGATATACACCATGTC
		MITE	CAAAAATCTGATCGGCATGA
		MITE-EXT	CCCCTTAATTAATCCACATGCT
	CALS1	CALS1	TTGCTTTTGTTATGTATCTAGACAGTG
		MITE	TGTTGGCTGATGGAAGACTG
		MITE-EXT	CCCAACATGGGCTGTTACAA

## Sheet: Table S2
Table S2- Genic regions correlated with the sugarcane MITE in different monocots genomes.
Description	Max score	Query coverage	E value	Identity	Accession	MITE position
Saccharum arundinaceum superoxide dismutase (SOD) gene, SOD-1b allele	199	1	1e-47	0.9	KJ001796.1	Intronic
Saccharum arundinaceum superoxide dismutase (SOD) gene, SOD-1a allele	197	1	4e-47	0.9	KJ001795.1	Intronic
Sorghum bicolor sucrose phosphate synthase (Sps3-1) gene	176	1	1e-40	0.86	FJ750250.1	Intronic
Saccharum officinarum sucrose phosphate synthase III (SPSIII) gene, SPSIII-2 allele	174	1	4e-40	0.87	EU278617.1	Intronic
Saccharum officinarum sucrose phosphate synthase III (SPSIII) gene, SPSIII-1 allele	168	0.97	2e-38	0.87	EU278618.1	Intronic
Zea mays sod-1b gene for chloroplastic copper zinc superoxide dismutase	158	1	3e-35	0.86	AB093581.1	Intronic
Zea mays sod-1a gene for chloroplastic copper zinc superoxide dismutase	158	1	3e-35	0.86	AB093580.1	Intronic
Zea mays starch branching enzyme IIb (ae) gene	156	1	1e-34	0.85	AF072725.1	Intronic
Zea mays RGH3/ZmURP alpha protein isoform gene	150	1	5e-33	0.84	JN692485.1	Intronic
Zea mays hydroxymethylbutenyl 4-diphosphate synthase (Hds1) gene	150	1	5e-33	0.84	AY562488.1	Intronic
Zea mays full-length cDNA clone ZM_BFb0345G19 mRNA	145	0.93	2e-31	0.86	BT038959.1	n.d.
Zea mays full-length cDNA clone ZM_BFb0196J05 mRNA	141	0.94	2e-30	0.83	BT061904.1	n.d.
Zea mays MADS-box transcription factor MADS2 (mads2) gene	141	0.93	2e-30	0.86	AY264885.1	n.d.
Saccharum spontaneum superoxide dismutase (SOD-1b) gene	140	1	8e-30	0.85	KJ001794.1	Intronic
Setariaitalica strain n107Liaoning transcription initiation factor IIF alpha subunit gene	140	1	8e-30	0.81	GU297440.1	Intronic
Setariaviridis strain q84Shannxi transcription initiation factor IIF alpha subunit gene	140	1	8e-30	0.81	GU297439.1	Intronic
Setariaitalica strain n286Shanxi transcription initiation factor IIF alpha subunit gene	140	1	8e-30	0.81	GU297437.1	Intronic
Setariaviridis strain q78Iran transcription initiation factor IIF alpha subunit gene	140	1	8e-30	0.81	GU297436.1	Intronic
Setariaviridis strain q74Afghanistan transcription initiation factor IIF alpha subunit gene	140	1	8e-30	0.81	GU297435.1	Intronic
n.d. - non detected
